# Supplementary material for: ﻿Additions to woody litter fungi of Byssosphaeria, Phaeoseptum and Pseudothyridariella (Pleosporales, Ascomycota) from China
Source: MycoKeys. 2025 Sep 5;122:35–57. doi: 10.3897/mycokeys.122.161224 (PMC12432522; doi:10.3897/mycokeys.122.161224)
Supplement: XML Treatment for Pseudothyridariella fagacearum [file mycokeys.122.161224-treatment1.xml]

<!DOCTYPE tp:taxon-treatment
  PUBLIC "-//TaxonX//DTD Taxonomic Treatment Publishing DTD v0 20100105//EN" "tax-treatment-NSO.dtd">
<tp:taxon-treatment xmlns:tp="http://www.plazi.org/taxpub"><tp:treatment-meta><kwd-group><label>Taxon classification</label><kwd>
                <named-content content-type="kingdom">Fungi</named-content>
              </kwd><kwd>
                <named-content content-type="order">Pleosporales</named-content>
              </kwd><kwd>
                <named-content content-type="family">Thyridariaceae</named-content>
              </kwd></kwd-group><mixed-citation publication-type="journal"><person-group><name><surname>Su</surname><given-names>Wen-Xin</given-names></name><name><surname>Tieliwadi</surname><given-names>Ranagul</given-names></name><name><surname>Su</surname><given-names>Wen-Ying</given-names></name><name><surname>Li</surname><given-names>Xiao</given-names></name><name><surname>Xu</surname><given-names>Rong</given-names></name></person-group><article-title>﻿Additions to woody litter fungi of <italic><tp:taxon-name><tp:taxon-name-part taxon-name-part-type="genus" reg="Byssosphaeria">Byssosphaeria</tp:taxon-name-part></tp:taxon-name></italic>, <italic><tp:taxon-name><tp:taxon-name-part taxon-name-part-type="genus" reg="Phaeoseptum">Phaeoseptum</tp:taxon-name-part></tp:taxon-name></italic> and <italic><tp:taxon-name><tp:taxon-name-part taxon-name-part-type="genus" reg="Pseudothyridariella">Pseudothyridariella</tp:taxon-name-part></tp:taxon-name></italic> (<tp:taxon-name><tp:taxon-name-part taxon-name-part-type="order">Pleosporales</tp:taxon-name-part></tp:taxon-name>, <tp:taxon-name><tp:taxon-name-part taxon-name-part-type="phylum">Ascomycota</tp:taxon-name-part></tp:taxon-name>) from China</article-title><source>MycoKeys</source><day>05</day><month>09</month><year>2025</year><volume>122</volume><fpage>35</fpage><lpage>57</lpage><pub-id pub-id-type="doi">10.3897/mycokeys.122.161224</pub-id></mixed-citation></tp:treatment-meta><tp:nomenclature><label>﻿</label><tp:taxon-name><object-id xmlns:xlink="http://www.w3.org/1999/xlink" content-type="arpha" xlink:type="simple">97577987-EBBF-59B7-8081-BBD578B017EC</object-id>
              <tp:taxon-name-part taxon-name-part-type="genus" reg="Pseudothyridariella">Pseudothyridariella</tp:taxon-name-part>
              <tp:taxon-name-part taxon-name-part-type="species" reg="fagacearum">fagacearum</tp:taxon-name-part>
              <object-id xmlns:xlink="http://www.w3.org/1999/xlink" content-type="mycobank" xlink:type="simple">856426</object-id>
            </tp:taxon-name><tp:taxon-authority>W.X. Su, R. Xu &amp; X. Li</tp:taxon-authority><tp:taxon-status xmlns:xlink="http://www.w3.org/1999/xlink" xlink:type="simple">sp. nov.</tp:taxon-status><xref ref-type="fig" rid="F4">Fig. 4</xref></tp:nomenclature><tp:treatment-sec sec-type="etymology" id="SECID0EDWAE"><title>Etymology.</title><p>Refers to the host family, <tp:taxon-name><tp:taxon-name-part taxon-name-part-type="family">Fagaceae</tp:taxon-name-part></tp:taxon-name>.</p></tp:treatment-sec><tp:treatment-sec sec-type="description" id="SECID0EOWAE"><title>Description.</title><p><bold><italic>Saprobic</italic></bold> on dead stems of <tp:taxon-name><tp:taxon-name-part taxon-name-part-type="family">Fagaceae</tp:taxon-name-part></tp:taxon-name>. <bold><italic>Sexual morph</italic>: <italic>Ascomata</italic></bold> 110–254 × 145–320 µm (x̄ = 171 × 213 µm, n = 5), solitary or scattered, immersed, bulge on the branches, visible as black spots, coriaceous, globose to subglobose, brown, ostiolate. <bold><italic>Peridium</italic></bold> 27.8–32.3 µm wide, thick, multi-layered, composed of 4–6 layers of brown to pale brown cells of <bold><italic>textura angularis</italic></bold>. <bold><italic>Hamathecium</italic></bold> comprising 1.9–3.27 µm wide, dense, filiform, branched, transversely septate, hyaline, cellular pseudoparaphyses, embedded in a gelatinous matrix. <bold><italic>Asci</italic></bold> 88–138 × 24–36 µm (x̄ = 113 × 30 µm, n = 15), 8-spored, cylindric, bitunicate, fissitunicate, straight or slightly curved, with a short pedicellate. <bold><italic>Ascospores</italic></bold> 47–66 × 13–23 µm (x̄ = 58 × 19 µm, n = 30), hyaline, 1–2-seriate, partially overlapping, straight or slightly curved, ellipsoid to broadly fusiform, smooth-walled, tapering towards both ends, 8-septate, constricted at the central septum, the septum breaks from the middle and the contents overflow when mature, with a hyaline gelatinous sheath. <bold><italic>Asexual morph</italic></bold>: Undetermined.</p></tp:treatment-sec><tp:treatment-sec sec-type="description" id="SECID0EVXAE"><title>Culture characteristics.</title><p>Ascospores germinate on <abbrev xmlns:xlink="http://www.w3.org/1999/xlink" xlink:title="potato dextrose agar" id="ABBRID0E2XAE" xlink:type="simple">PDA</abbrev> within 24 h at 25 °C in the dark. Colonies on <abbrev xmlns:xlink="http://www.w3.org/1999/xlink" xlink:title="potato dextrose agar" id="ABBRID0E6XAE" xlink:type="simple">PDA</abbrev>, reaching 46–52 mm after 2 weeks at 25 °C. Culture from above, circular, asperulate, dense, mycelium slightly raised, tangerine in the center, pale orange radiating outward, margin was undulate to petaloid, zonate, with concentric rings; reverse dark orange, pale yellow at margin. Yellow pigmentation diffused into the media.</p></tp:treatment-sec><tp:treatment-sec sec-type="material" id="SECID0EDYAE"><title>Material examined.</title><p>China, • Jiangxi Province, Anfu, from the branches of <tp:taxon-name><tp:taxon-name-part taxon-name-part-type="family">Fagaceae</tp:taxon-name-part></tp:taxon-name>, 14 June 2023, Wenxin Su, AF01 (HMJAU 70074, holotype); ex-type living culture, <abbrev xmlns:xlink="http://www.w3.org/1999/xlink" content-type="institution" xlink:title="Engineering Research Center of Edible and Medicinal Fungi, Ministry of Education culture collection" id="ABBRID0EOYAE" xlink:type="simple">EMFCC</abbrev> 0043; ex-isotype living culture, <abbrev xmlns:xlink="http://www.w3.org/1999/xlink" content-type="institution" xlink:title="Engineering Research Center of Edible and Medicinal Fungi, Ministry of Education culture collection" id="ABBRID0ETYAE" xlink:type="simple">EMFCC</abbrev> 0047.</p></tp:treatment-sec><tp:treatment-sec sec-type="GenBank accession number" id="SECID0EYYAE"><title>GenBank accession number.</title><p><abbrev xmlns:xlink="http://www.w3.org/1999/xlink" content-type="institution" xlink:title="Engineering Research Center of Edible and Medicinal Fungi, Ministry of Education culture collection" id="ABBRID0E5YAE" xlink:type="simple">EMFCC</abbrev> 0043: <abbrev xmlns:xlink="http://www.w3.org/1999/xlink" xlink:title="internal transcribed spacer region of ribosomal DNA" id="ABBRID0EDZAE" xlink:type="simple">ITS</abbrev> = <ext-link xmlns:xlink="http://www.w3.org/1999/xlink" ext-link-type="gen" xlink:href="PQ557514" xlink:type="simple">PQ557514</ext-link>, SSU = <ext-link xmlns:xlink="http://www.w3.org/1999/xlink" ext-link-type="gen" xlink:href="PQ557516" xlink:type="simple">PQ557516</ext-link>, <abbrev xmlns:xlink="http://www.w3.org/1999/xlink" xlink:title="large subunit" id="ABBRID0ERZAE" xlink:type="simple">LSU</abbrev> = <ext-link xmlns:xlink="http://www.w3.org/1999/xlink" ext-link-type="gen" xlink:href="PQ530968" xlink:type="simple">PQ530968</ext-link>, <italic>rpb</italic>2 = <ext-link xmlns:xlink="http://www.w3.org/1999/xlink" ext-link-type="gen" xlink:href="PQ736597" xlink:type="simple">PQ736597</ext-link>, <italic>tef</italic>1-α = <ext-link xmlns:xlink="http://www.w3.org/1999/xlink" ext-link-type="gen" xlink:href="PQ683825" xlink:type="simple">PQ683825</ext-link>. <abbrev xmlns:xlink="http://www.w3.org/1999/xlink" content-type="institution" xlink:title="Engineering Research Center of Edible and Medicinal Fungi, Ministry of Education culture collection" id="ABBRID0EI1AE" xlink:type="simple">EMFCC</abbrev> 0047: <abbrev xmlns:xlink="http://www.w3.org/1999/xlink" xlink:title="internal transcribed spacer region of ribosomal DNA" id="ABBRID0EN1AE" xlink:type="simple">ITS</abbrev> = <ext-link xmlns:xlink="http://www.w3.org/1999/xlink" ext-link-type="gen" xlink:href="PV463747" xlink:type="simple">PV463747</ext-link>, SSU = <ext-link xmlns:xlink="http://www.w3.org/1999/xlink" ext-link-type="gen" xlink:href="PV490596" xlink:type="simple">PV490596</ext-link>, <abbrev xmlns:xlink="http://www.w3.org/1999/xlink" xlink:title="large subunit" id="ABBRID0E21AE" xlink:type="simple">LSU</abbrev> = <ext-link xmlns:xlink="http://www.w3.org/1999/xlink" ext-link-type="gen" xlink:href="PV490599" xlink:type="simple">PV490599</ext-link>, and <italic>rpb</italic>2 = <ext-link xmlns:xlink="http://www.w3.org/1999/xlink" ext-link-type="gen" xlink:href="PV670039" xlink:type="simple">PV670039</ext-link>.</p></tp:treatment-sec><tp:treatment-sec sec-type="notes" id="SECID0EL2AE"><title>Notes.</title><p>In a BLASTn search, the <abbrev xmlns:xlink="http://www.w3.org/1999/xlink" xlink:title="internal transcribed spacer region of ribosomal DNA" id="ABBRID0ER2AE" xlink:type="simple">ITS</abbrev> sequence of <italic><tp:taxon-name><tp:taxon-name-part taxon-name-part-type="genus" reg="Pseudothyridariella">Pseudothyridariella</tp:taxon-name-part> <tp:taxon-name-part taxon-name-part-type="species" reg="fagacearum">fagacearum</tp:taxon-name-part></tp:taxon-name></italic> (<abbrev xmlns:xlink="http://www.w3.org/1999/xlink" content-type="institution" xlink:title="Engineering Research Center of Edible and Medicinal Fungi, Ministry of Education culture collection" id="ABBRID0EA3AE" xlink:type="simple">EMFCC</abbrev> 0043) was 96.21% similar to <italic><tp:taxon-name><tp:taxon-name-part taxon-name-part-type="genus" reg="Pseudothyridariella">P.</tp:taxon-name-part> <tp:taxon-name-part taxon-name-part-type="species" reg="chromolaenae">chromolaenae</tp:taxon-name-part></tp:taxon-name></italic> (MFLUCC 17-1472). The <abbrev xmlns:xlink="http://www.w3.org/1999/xlink" xlink:title="large subunit" id="ABBRID0EQ3AE" xlink:type="simple">LSU</abbrev> and SSU regions showed 98.73% and 98.97% similarity with those of <italic><tp:taxon-name><tp:taxon-name-part taxon-name-part-type="genus" reg="Pseudothyridariella">P.</tp:taxon-name-part> <tp:taxon-name-part taxon-name-part-type="species" reg="aquilariae">aquilariae</tp:taxon-name-part></tp:taxon-name></italic> (ZHKUCC 23–0044). The <italic>rpb</italic>2 sequence of <italic><tp:taxon-name><tp:taxon-name-part taxon-name-part-type="genus" reg="Pseudothyridariella">P.</tp:taxon-name-part> <tp:taxon-name-part taxon-name-part-type="species" reg="fagacearum">fagacearum</tp:taxon-name-part></tp:taxon-name></italic> showed 86.87% similarity with <italic><tp:taxon-name><tp:taxon-name-part taxon-name-part-type="genus" reg="Pseudothyridariella">Pseudothyridariella</tp:taxon-name-part></tp:taxon-name></italic> sp. JM-2024a, while the <italic>tef</italic>1-α sequence displayed 96.49% similarity with <italic><tp:taxon-name><tp:taxon-name-part taxon-name-part-type="genus" reg="Pseudothyridariella">Pseudothyridariella</tp:taxon-name-part></tp:taxon-name></italic> sp. (RL-2023a). In the phylogenetic analyses, our isolates of <italic><tp:taxon-name><tp:taxon-name-part taxon-name-part-type="genus" reg="Pseudothyridariella">P.</tp:taxon-name-part> <tp:taxon-name-part taxon-name-part-type="species" reg="fagacearum">fagacearum</tp:taxon-name-part></tp:taxon-name></italic> (<abbrev xmlns:xlink="http://www.w3.org/1999/xlink" content-type="institution" xlink:title="Engineering Research Center of Edible and Medicinal Fungi, Ministry of Education culture collection" id="ABBRID0EH5AE" xlink:type="simple">EMFCC</abbrev> 0043 and <abbrev xmlns:xlink="http://www.w3.org/1999/xlink" content-type="institution" xlink:title="Engineering Research Center of Edible and Medicinal Fungi, Ministry of Education culture collection" id="ABBRID0EM5AE" xlink:type="simple">EMFCC</abbrev> 0047) formed a well-separated lineage distinct in <italic><tp:taxon-name><tp:taxon-name-part taxon-name-part-type="genus" reg="Pseudothyridariella">Pseudothyridariella</tp:taxon-name-part></tp:taxon-name></italic> with high statistical support (83% ML/0.99 BPP).</p><p>The genus <italic><tp:taxon-name><tp:taxon-name-part taxon-name-part-type="genus" reg="Pseudothyridariella">Pseudothyridariella</tp:taxon-name-part></tp:taxon-name></italic> currently comprises two asexual species, <italic><tp:taxon-name><tp:taxon-name-part taxon-name-part-type="genus" reg="Pseudothyridariella">P.</tp:taxon-name-part> <tp:taxon-name-part taxon-name-part-type="species" reg="aquilariae">aquilariae</tp:taxon-name-part></tp:taxon-name></italic> and <italic><tp:taxon-name><tp:taxon-name-part taxon-name-part-type="genus" reg="Pseudothyridariella">P.</tp:taxon-name-part> <tp:taxon-name-part taxon-name-part-type="species" reg="idesiae">idesiae</tp:taxon-name-part></tp:taxon-name></italic> (<xref ref-type="bibr" rid="B36">Li et al. 2023</xref>; <xref ref-type="bibr" rid="B63">Tian et al. 2024</xref>), and two sexual morph species, <italic><tp:taxon-name><tp:taxon-name-part taxon-name-part-type="genus" reg="Pseudothyridariella">P.</tp:taxon-name-part> <tp:taxon-name-part taxon-name-part-type="species" reg="chromolaenae">chromolaenae</tp:taxon-name-part></tp:taxon-name></italic> and <italic><tp:taxon-name><tp:taxon-name-part taxon-name-part-type="genus" reg="Pseudothyridariella">P.</tp:taxon-name-part> <tp:taxon-name-part taxon-name-part-type="species" reg="mahakoshae">mahakoshae</tp:taxon-name-part></tp:taxon-name></italic> (<xref ref-type="bibr" rid="B11">Devadatha et al. 2018</xref>; <xref ref-type="bibr" rid="B40">Mapook et al. 2020</xref>). <italic><tp:taxon-name><tp:taxon-name-part taxon-name-part-type="genus" reg="Pseudothyridariella">Pseudothyridariella</tp:taxon-name-part> <tp:taxon-name-part taxon-name-part-type="species" reg="fagacearum">fagacearum</tp:taxon-name-part></tp:taxon-name></italic> can be distinguished from <italic><tp:taxon-name><tp:taxon-name-part taxon-name-part-type="genus" reg="Pseudothyridariella">P.</tp:taxon-name-part> <tp:taxon-name-part taxon-name-part-type="species" reg="chromolaenae">chromolaenae</tp:taxon-name-part></tp:taxon-name></italic> and <italic><tp:taxon-name><tp:taxon-name-part taxon-name-part-type="genus" reg="Pseudothyridariella">P.</tp:taxon-name-part> <tp:taxon-name-part taxon-name-part-type="species" reg="mahakoshae">mahakoshae</tp:taxon-name-part></tp:taxon-name></italic> by larger asci (70–220 × 10–20 µm vs. 88–138 × 24–36 µm vs. 80–135 × 14–22 µm) and larger ascospores (47–66 × 13–23 µm vs. 23–28 × 9–12.5 µm vs. 17–27 × 5–12 µm). Additionally, the ascospores of <italic><tp:taxon-name><tp:taxon-name-part taxon-name-part-type="genus" reg="Pseudothyridariella">P.</tp:taxon-name-part> <tp:taxon-name-part taxon-name-part-type="species" reg="fagacearum">fagacearum</tp:taxon-name-part></tp:taxon-name></italic> are hyaline, 8-septate, and lacking a longitudinal septum. In contrast, the ascospores of <italic><tp:taxon-name><tp:taxon-name-part taxon-name-part-type="genus" reg="Pseudothyridariella">P.</tp:taxon-name-part> <tp:taxon-name-part taxon-name-part-type="species" reg="chromolaenae">chromolaenae</tp:taxon-name-part></tp:taxon-name></italic> are brown, olivaceous brown to dark brown at maturity, with 5–8 transverse septa and 1 longitudinal septum (<xref ref-type="bibr" rid="B40">Mapook et al. 2020</xref>), while those of <italic><tp:taxon-name><tp:taxon-name-part taxon-name-part-type="genus" reg="Pseudothyridariella">P.</tp:taxon-name-part> <tp:taxon-name-part taxon-name-part-type="species" reg="mahakoshae">mahakoshae</tp:taxon-name-part></tp:taxon-name></italic> are hyaline, with 3–6 transverse septa and 1 longitudinal septum (<xref ref-type="bibr" rid="B11">Devadatha et al. 2018</xref>). Therefore, based on both phylogenetic and morphological evidence, <italic><tp:taxon-name><tp:taxon-name-part taxon-name-part-type="genus" reg="Pseudothyridariella">P.</tp:taxon-name-part> <tp:taxon-name-part taxon-name-part-type="species" reg="fagacearum">fagacearum</tp:taxon-name-part></tp:taxon-name></italic> was described herein as a new species.</p><fig id="F4" position="float" orientation="portrait"><object-id xmlns:xlink="http://www.w3.org/1999/xlink" content-type="doi" xlink:type="simple">10.3897/mycokeys.122.161224.figure4</object-id><object-id xmlns:xlink="http://www.w3.org/1999/xlink" content-type="arpha" xlink:type="simple">A07361DC-E724-5663-B173-A3CFE46C8622</object-id><label>Figure 4.</label><caption><p><italic><tp:taxon-name><tp:taxon-name-part taxon-name-part-type="genus" reg="Pseudothyridariella">Pseudothyridariella</tp:taxon-name-part> <tp:taxon-name-part taxon-name-part-type="species" reg="fagacearum">fagacearum</tp:taxon-name-part></tp:taxon-name></italic> (HMJAU 70074, holotype). a, b. Ascomata on host surface; c. Vertical section of partial ascoma; d. Ostioles; e. Peridium; f–j. Asci; k–r. Ascospores; s. Cultural characteristics of the <abbrev xmlns:xlink="http://www.w3.org/1999/xlink" xlink:title="potato dextrose agar" id="ABBRID0EGEAG" xlink:type="simple">PDA</abbrev> in front; t. Cultural characteristics of the <abbrev xmlns:xlink="http://www.w3.org/1999/xlink" xlink:title="potato dextrose agar" id="ABBRID0EKEAG" xlink:type="simple">PDA</abbrev> in back. Scale bars: 1 mm (a, b); 100 µm (c, d); 20 µm (e, g–k); 50 µm (f).</p></caption><graphic xmlns:xlink="http://www.w3.org/1999/xlink" xlink:href="mycokeys-122-035-g004.jpg" position="float" orientation="portrait" xlink:type="simple" id="oo_1410057.jpg"><uri content-type="original_file" xlink:type="simple">https://binary.pensoft.net/fig/1410057</uri></graphic></fig></tp:treatment-sec><ref-list><ref id="B36"><mixed-citation xmlns:xlink="http://www.w3.org/1999/xlink" xlink:type="simple"><person-group><name name-style="western"><surname>Li</surname><given-names>W</given-names></name><name name-style="western"><surname>Liang</surname><given-names>R</given-names></name><name name-style="western"><surname>Dissanayake</surname><given-names>A</given-names></name><name name-style="western"><surname>Liu</surname><given-names>J</given-names></name></person-group> (<year>2023</year>) <article-title>Mycosphere Notes 413–448: <tp:taxon-name><tp:taxon-name-part taxon-name-part-type="class">Dothideomycetes</tp:taxon-name-part></tp:taxon-name> associated with woody oil plants in China.</article-title><source>Mycosphere: Journal of Fungal Biology</source><volume>14</volume>(<issue>1</issue>): <fpage>1436</fpage>–<lpage>1529</lpage>. <ext-link xlink:href="10.5943/mycosphere/14/1/16" ext-link-type="doi" xlink:type="simple">https://doi.org/10.5943/mycosphere/14/1/16</ext-link></mixed-citation></ref><ref id="B63"><mixed-citation xmlns:xlink="http://www.w3.org/1999/xlink" xlink:type="simple"><person-group><name name-style="western"><surname>Tian</surname><given-names>YD</given-names></name><name name-style="western"><surname>Tibpromma</surname><given-names>S</given-names></name><name name-style="western"><surname>Hyde</surname><given-names>KD</given-names></name><name name-style="western"><surname>Mapook</surname><given-names>A</given-names></name><name name-style="western"><surname>Dai</surname><given-names>DQ</given-names></name><name name-style="western"><surname>Zhang</surname><given-names>GQ</given-names></name><name name-style="western"><surname>Stephenson</surname><given-names>SL</given-names></name><name name-style="western"><surname>Suwannarach</surname><given-names>N</given-names></name><name name-style="western"><surname>Kumla</surname><given-names>J</given-names></name><name name-style="western"><surname>Elgorban</surname><given-names>AM</given-names></name><name name-style="western"><surname>Rajeshkumar</surname><given-names>KC</given-names></name><name name-style="western"><surname>Maharachchikumbura</surname><given-names>SSN</given-names></name><name name-style="western"><surname>Li</surname><given-names>Q</given-names></name><name name-style="western"><surname>Karunarathna</surname><given-names>SC</given-names></name></person-group> (<year>2024</year>) <article-title>The polyphasic approach reveals ten novel and one known <tp:taxon-name><tp:taxon-name-part taxon-name-part-type="phylum">Ascomycota</tp:taxon-name-part></tp:taxon-name> taxa from terrestrial agarwood‐producing trees.</article-title><source>Journal of Systematics and Evolution</source><volume>63</volume>(<issue>2</issue>): <fpage>431</fpage>–<lpage>468</lpage>. <ext-link xlink:href="10.1111/jse.13128" ext-link-type="doi" xlink:type="simple">https://doi.org/10.1111/jse.13128</ext-link></mixed-citation></ref><ref id="B11"><mixed-citation xmlns:xlink="http://www.w3.org/1999/xlink" xlink:type="simple"><person-group><name name-style="western"><surname>Devadatha</surname><given-names>B</given-names></name><name name-style="western"><surname>Sarma</surname><given-names>VV</given-names></name><name name-style="western"><surname>Jeewon</surname><given-names>R</given-names></name><name name-style="western"><surname>Wanasinghe</surname><given-names>DN</given-names></name><name name-style="western"><surname>Hyde</surname><given-names>KD</given-names></name><name name-style="western"><surname>Jones</surname><given-names>EBG</given-names></name></person-group> (<year>2018</year>) <article-title><italic><tp:taxon-name><tp:taxon-name-part taxon-name-part-type="genus">Thyridariella</tp:taxon-name-part></tp:taxon-name></italic>, a novel marine fungal genus from India: Morphological characterization and phylogeny inferred from multigene DNA sequence analyses.</article-title><source>Mycological Progress</source><volume>17</volume>(<issue>7</issue>): <fpage>791</fpage>–<lpage>804</lpage>. <ext-link xlink:href="10.1007/s11557-018-1387-4" ext-link-type="doi" xlink:type="simple">https://doi.org/10.1007/s11557-018-1387-4</ext-link></mixed-citation></ref><ref id="B40"><mixed-citation xmlns:xlink="http://www.w3.org/1999/xlink" xlink:type="simple"><person-group><name name-style="western"><surname>Mapook</surname><given-names>A</given-names></name><name name-style="western"><surname>Hyde</surname><given-names>DK</given-names></name><name name-style="western"><surname>McKenzie</surname><given-names>CHE</given-names></name><name name-style="western"><surname>Jones</surname><given-names>EBG</given-names></name><name name-style="western"><surname>Bhat</surname><given-names>DJ</given-names></name><name name-style="western"><surname>Jeewon</surname><given-names>R</given-names></name><name name-style="western"><surname>Stadler</surname><given-names>M</given-names></name><name name-style="western"><surname>Samarakoon</surname><given-names>MC</given-names></name><name name-style="western"><surname>Malaithong</surname><given-names>M</given-names></name><name name-style="western"><surname>Tanunchai</surname><given-names>B</given-names></name><etal/></person-group> (<year>2020</year>) <article-title>Taxonomic and phylogenetic contributions to fungi associated with the invasive weed <italic><tp:taxon-name><tp:taxon-name-part taxon-name-part-type="genus">Chromolaena</tp:taxon-name-part> <tp:taxon-name-part taxon-name-part-type="species">odorata</tp:taxon-name-part></tp:taxon-name></italic> (Siam weed).</article-title><source>Fungal Diversity</source><volume>101</volume>(<issue>1</issue>): <fpage>1</fpage>–<lpage>175</lpage>. <ext-link xlink:href="10.1007/s13225-020-00444-8" ext-link-type="doi" xlink:type="simple">https://doi.org/10.1007/s13225-020-00444-8</ext-link></mixed-citation></ref></ref-list></tp:taxon-treatment>
