# Supplementary material for: ﻿Additions to woody litter fungi of Byssosphaeria, Phaeoseptum and Pseudothyridariella (Pleosporales, Ascomycota) from China
Source: MycoKeys. 2025 Sep 5;122:35–57. doi: 10.3897/mycokeys.122.161224 (PMC12432522; doi:10.3897/mycokeys.122.161224)
Supplement: XML Treatment for Phaeoseptum biyangense [file mycokeys.122.161224-treatment2.xml]

<!DOCTYPE tp:taxon-treatment
  PUBLIC "-//TaxonX//DTD Taxonomic Treatment Publishing DTD v0 20100105//EN" "tax-treatment-NSO.dtd">
<tp:taxon-treatment xmlns:tp="http://www.plazi.org/taxpub"><tp:treatment-meta><kwd-group><label>Taxon classification</label><kwd>
                <named-content content-type="kingdom">Fungi</named-content>
              </kwd><kwd>
                <named-content content-type="order">Pleosporales</named-content>
              </kwd><kwd>
                <named-content content-type="family">Phaeoseptaceae</named-content>
              </kwd></kwd-group><mixed-citation publication-type="journal"><person-group><name><surname>Su</surname><given-names>Wen-Xin</given-names></name><name><surname>Tieliwadi</surname><given-names>Ranagul</given-names></name><name><surname>Su</surname><given-names>Wen-Ying</given-names></name><name><surname>Li</surname><given-names>Xiao</given-names></name><name><surname>Xu</surname><given-names>Rong</given-names></name></person-group><article-title>﻿Additions to woody litter fungi of <italic><tp:taxon-name><tp:taxon-name-part taxon-name-part-type="genus" reg="Byssosphaeria">Byssosphaeria</tp:taxon-name-part></tp:taxon-name></italic>, <italic><tp:taxon-name><tp:taxon-name-part taxon-name-part-type="genus" reg="Phaeoseptum">Phaeoseptum</tp:taxon-name-part></tp:taxon-name></italic> and <italic><tp:taxon-name><tp:taxon-name-part taxon-name-part-type="genus" reg="Pseudothyridariella">Pseudothyridariella</tp:taxon-name-part></tp:taxon-name></italic> (<tp:taxon-name><tp:taxon-name-part taxon-name-part-type="order">Pleosporales</tp:taxon-name-part></tp:taxon-name>, <tp:taxon-name><tp:taxon-name-part taxon-name-part-type="phylum">Ascomycota</tp:taxon-name-part></tp:taxon-name>) from China</article-title><source>MycoKeys</source><day>05</day><month>09</month><year>2025</year><volume>122</volume><fpage>35</fpage><lpage>57</lpage><pub-id pub-id-type="doi">10.3897/mycokeys.122.161224</pub-id></mixed-citation></tp:treatment-meta><tp:nomenclature><label>﻿</label><tp:taxon-name><object-id xmlns:xlink="http://www.w3.org/1999/xlink" content-type="arpha" xlink:type="simple">620C5D2B-BEFE-52B2-AB13-A80596AEE091</object-id>
              <tp:taxon-name-part taxon-name-part-type="genus" reg="Phaeoseptum">Phaeoseptum</tp:taxon-name-part>
              <tp:taxon-name-part taxon-name-part-type="species" reg="biyangense">biyangense</tp:taxon-name-part>
              <object-id xmlns:xlink="http://www.w3.org/1999/xlink" content-type="mycobank" xlink:type="simple">856427</object-id>
            </tp:taxon-name><tp:taxon-authority>W.X. Su, R. Xu &amp; X. Li</tp:taxon-authority><tp:taxon-status xmlns:xlink="http://www.w3.org/1999/xlink" xlink:type="simple">sp. nov.</tp:taxon-status><xref ref-type="fig" rid="F5">Fig. 5</xref></tp:nomenclature><tp:treatment-sec sec-type="etymology" id="SECID0EBGAG"><title>Etymology.</title><p>Refers to the type locality, Biyang County.</p></tp:treatment-sec><tp:treatment-sec sec-type="description" id="SECID0EGGAG"><title>Description.</title><p><bold><italic>Saprobic</italic></bold> on dead branches of <tp:taxon-name><tp:taxon-name-part taxon-name-part-type="family">Fagaceae</tp:taxon-name-part></tp:taxon-name>. <bold><italic>Sexual morph</italic>: <italic>Ascomata</italic></bold> 415–445 × 467–606 μm (x̄ = 432 × 525 µm, n = 5), solitary to gregarious, depressed, immersed, globose to subglobose, irregular, convex, without ostiole. <bold><italic>Peridium</italic></bold> 18–25 μm (x̄ = 23.5 μm, n = 10) wide, multi-layered, comprising 5–9 layers of cells of <bold><italic>textura angularis</italic></bold>, thick-walled, dark brown to brown cells of outer layers, and hyaline cells of inner layers. <bold><italic>Hamathecium</italic></bold> comprising 1–2.2 μm (x̄ = 1.4 µm, n = 20) wide, dense, numerous, branched, cellular pseudoparaphyses, extending above the asci, embedded in a gelatinous matrix. <bold><italic>Asci</italic></bold> 152–170 × 25–32 μm (x̄ = 164 × 27 μm, n = 20), 8-spored, bitunicate, fissitunicate, cylindrical to clavate, apically rounded, with an ocular chamber, long pedicellate. <bold><italic>Ascospores</italic></bold> 34–47 × 9–12 μm (x̄ = 39 × 11 μm, n = 30), overlapping, 1–2-seriate, oblong to broadly fusiform, slightly curved, initially hyaline, becoming pale to yellowish brown, smooth-walled, muriform, with 9–18-transverselly septa, 0–4 longitudinal septa in each row, slightly constricted at septum, cell above median septum slightly enlarged, tapering towards both ends, broadly rounded or truncate at apex and base, guttulate, without sheath or appendages. Asexual morph: undetermined.</p></tp:treatment-sec><tp:treatment-sec sec-type="description" id="SECID0EKHAG"><title>Culture characteristics.</title><p>Single ascospores germinate on <abbrev xmlns:xlink="http://www.w3.org/1999/xlink" xlink:title="potato dextrose agar" id="ABBRID0EQHAG" xlink:type="simple">PDA</abbrev> within 24 h. Colonies growing on <abbrev xmlns:xlink="http://www.w3.org/1999/xlink" xlink:title="potato dextrose agar" id="ABBRID0EUHAG" xlink:type="simple">PDA</abbrev> at 25 °C, dark, reaching 37 mm diam after four weeks. Cultures from above, circular, dense, gray, curled, floccose, umbonate, dentate, and iron gray at the margins; reverse was dark gray, with white, sparse hyphae radiating outward.</p><fig id="F5" position="float" orientation="portrait"><object-id xmlns:xlink="http://www.w3.org/1999/xlink" content-type="doi" xlink:type="simple">10.3897/mycokeys.122.161224.figure5</object-id><object-id xmlns:xlink="http://www.w3.org/1999/xlink" content-type="arpha" xlink:type="simple">80D712FD-C7F9-5B9A-91E2-C8C636E3B118</object-id><label>Figure 5.</label><caption><p><italic><tp:taxon-name><tp:taxon-name-part taxon-name-part-type="genus" reg="Phaeoseptum">Phaeoseptum</tp:taxon-name-part> <tp:taxon-name-part taxon-name-part-type="species" reg="biyangense">biyangense</tp:taxon-name-part></tp:taxon-name></italic> (HMJAU 70076, holotype). a, b. Ascomata on host surface; c. Vertical section through ascoma; d. Peridium; e. Pseudoparaphyses; f–h. Asci; i–r. Ascospores; s. Front and back view of culture in <abbrev xmlns:xlink="http://www.w3.org/1999/xlink" xlink:title="potato dextrose agar" id="ABBRID0ELIAG" xlink:type="simple">PDA</abbrev>. Scale bars: 500 µm (b); 100 µm (c, f–h); 50 µm (d); 5 µm (e); 20 µm (i–r).</p></caption><graphic xmlns:xlink="http://www.w3.org/1999/xlink" xlink:href="mycokeys-122-035-g005.jpg" position="float" orientation="portrait" xlink:type="simple" id="oo_1410058.jpg"><uri content-type="original_file" xlink:type="simple">https://binary.pensoft.net/fig/1410058</uri></graphic></fig></tp:treatment-sec><tp:treatment-sec sec-type="material" id="SECID0EUIAG"><title>Material examined.</title><p>China, • Henan Province, Biyang, from the branches of <tp:taxon-name><tp:taxon-name-part taxon-name-part-type="family">Fagaceae</tp:taxon-name-part></tp:taxon-name>, 12 June 2023, Wenxin Su, HN02 (HMJAU 70076, holotype); ex-type living culture, <abbrev xmlns:xlink="http://www.w3.org/1999/xlink" content-type="institution" xlink:title="Engineering Research Center of Edible and Medicinal Fungi, Ministry of Education culture collection" id="ABBRID0E6IAG" xlink:type="simple">EMFCC</abbrev> 0045; ex-isotype living culture, <abbrev xmlns:xlink="http://www.w3.org/1999/xlink" content-type="institution" xlink:title="Engineering Research Center of Edible and Medicinal Fungi, Ministry of Education culture collection" id="ABBRID0EEJAG" xlink:type="simple">EMFCC</abbrev> 0048.</p></tp:treatment-sec><tp:treatment-sec sec-type="GenBank accession number" id="SECID0EJJAG"><title>GenBank accession number.</title><p><abbrev xmlns:xlink="http://www.w3.org/1999/xlink" content-type="institution" xlink:title="Engineering Research Center of Edible and Medicinal Fungi, Ministry of Education culture collection" id="ABBRID0EPJAG" xlink:type="simple">EMFCC</abbrev> 0045: <abbrev xmlns:xlink="http://www.w3.org/1999/xlink" xlink:title="internal transcribed spacer region of ribosomal DNA" id="ABBRID0EUJAG" xlink:type="simple">ITS</abbrev> = <ext-link xmlns:xlink="http://www.w3.org/1999/xlink" ext-link-type="gen" xlink:href="PQ686747" xlink:type="simple">PQ686747</ext-link>, SSU = <ext-link xmlns:xlink="http://www.w3.org/1999/xlink" ext-link-type="gen" xlink:href="PQ686299" xlink:type="simple">PQ686299</ext-link>, <abbrev xmlns:xlink="http://www.w3.org/1999/xlink" xlink:title="large subunit" id="ABBRID0ECKAG" xlink:type="simple">LSU</abbrev> = <ext-link xmlns:xlink="http://www.w3.org/1999/xlink" ext-link-type="gen" xlink:href="PQ686300" xlink:type="simple">PQ686300</ext-link>, <italic>tef</italic>1-α = <ext-link xmlns:xlink="http://www.w3.org/1999/xlink" ext-link-type="gen" xlink:href="PQ724421" xlink:type="simple">PQ724421</ext-link>. <abbrev xmlns:xlink="http://www.w3.org/1999/xlink" content-type="institution" xlink:title="Engineering Research Center of Edible and Medicinal Fungi, Ministry of Education culture collection" id="ABBRID0ESKAG" xlink:type="simple">EMFCC</abbrev> 0048: <abbrev xmlns:xlink="http://www.w3.org/1999/xlink" xlink:title="internal transcribed spacer region of ribosomal DNA" id="ABBRID0EXKAG" xlink:type="simple">ITS</abbrev> = <ext-link xmlns:xlink="http://www.w3.org/1999/xlink" ext-link-type="gen" xlink:href="PV463748" xlink:type="simple">PV463748</ext-link>, SSU = <ext-link xmlns:xlink="http://www.w3.org/1999/xlink" ext-link-type="gen" xlink:href="PV490598" xlink:type="simple">PV490598</ext-link>, <abbrev xmlns:xlink="http://www.w3.org/1999/xlink" xlink:title="large subunit" id="ABBRID0EFLAG" xlink:type="simple">LSU</abbrev> = <ext-link xmlns:xlink="http://www.w3.org/1999/xlink" ext-link-type="gen" xlink:href="PV490600" xlink:type="simple">PV490600</ext-link>, and <italic>tef</italic>1-α = <ext-link xmlns:xlink="http://www.w3.org/1999/xlink" ext-link-type="gen" xlink:href="PV670038" xlink:type="simple">PV670038</ext-link>.</p></tp:treatment-sec><tp:treatment-sec sec-type="notes" id="SECID0EVLAG"><title>Notes.</title><p>Morphological comparisons revealed that the ascomata of <italic><tp:taxon-name><tp:taxon-name-part taxon-name-part-type="genus" reg="Phaeoseptum">Phaeoseptum</tp:taxon-name-part> <tp:taxon-name-part taxon-name-part-type="species" reg="biyangense">biyangense</tp:taxon-name-part></tp:taxon-name></italic> are considerably larger than those of related species, <italic><tp:taxon-name><tp:taxon-name-part taxon-name-part-type="genus" reg="Pseudothyridariella">P.</tp:taxon-name-part> <tp:taxon-name-part taxon-name-part-type="species" reg="zhujiangyuanense">zhujiangyuanense</tp:taxon-name-part></tp:taxon-name></italic>, <italic><tp:taxon-name><tp:taxon-name-part taxon-name-part-type="genus" reg="Phaeoseptum">P.</tp:taxon-name-part> <tp:taxon-name-part taxon-name-part-type="species" reg="mali">mali</tp:taxon-name-part></tp:taxon-name></italic>, and <italic><tp:taxon-name><tp:taxon-name-part taxon-name-part-type="genus" reg="Pseudothyridariella">P.</tp:taxon-name-part> <tp:taxon-name-part taxon-name-part-type="species" reg="manglicola">manglicola</tp:taxon-name-part></tp:taxon-name></italic> (415–445 × 467–606 μm <italic>vs.</italic> 215–470 × 150–320 μm <italic>vs.</italic> 320–375 × 320–360 μm <italic>vs.</italic> 210–420 × 170–374 μm) (<xref ref-type="bibr" rid="B45">Phukhamsakda 2019</xref>; <xref ref-type="bibr" rid="B10">Dayarathne 2020</xref>; <xref ref-type="bibr" rid="B86">Zhang et al. 2024</xref>). The ascospores of <italic><tp:taxon-name><tp:taxon-name-part taxon-name-part-type="genus" reg="Phaeoseptum">P.</tp:taxon-name-part> <tp:taxon-name-part taxon-name-part-type="species" reg="biyangense">biyangense</tp:taxon-name-part></tp:taxon-name></italic> possess more septa (9–18 vs. 7–13 <italic>vs.</italic> 11–14 vs. 9–13) and wider dimensions compared to <italic><tp:taxon-name><tp:taxon-name-part taxon-name-part-type="genus" reg="Pseudothyridariella">P.</tp:taxon-name-part> <tp:taxon-name-part taxon-name-part-type="species" reg="zhujiangyuanense">zhujiangyuanense</tp:taxon-name-part></tp:taxon-name></italic>, <italic><tp:taxon-name><tp:taxon-name-part taxon-name-part-type="genus" reg="Phaeoseptum">P.</tp:taxon-name-part> <tp:taxon-name-part taxon-name-part-type="species" reg="mali">mali</tp:taxon-name-part></tp:taxon-name></italic>, and <italic><tp:taxon-name><tp:taxon-name-part taxon-name-part-type="genus" reg="Pseudothyridariella">P.</tp:taxon-name-part> <tp:taxon-name-part taxon-name-part-type="species" reg="manglicola">manglicola</tp:taxon-name-part></tp:taxon-name></italic> (34–47 × 9–12 <italic>vs.</italic> 35–42 × 9–15 <italic>vs.</italic> 27–38 × 8–13 <italic>vs.</italic> 27–36 × 7.5–13). Notably, <italic><tp:taxon-name><tp:taxon-name-part taxon-name-part-type="genus" reg="Phaeoseptum">P.</tp:taxon-name-part> <tp:taxon-name-part taxon-name-part-type="species" reg="biyangense">biyangense</tp:taxon-name-part></tp:taxon-name></italic> lacks distinct ostioles (<xref ref-type="bibr" rid="B85">Zhang et al. 2017</xref>, <xref ref-type="bibr" rid="B86">2024</xref>; <xref ref-type="bibr" rid="B45">Phukhamsakda 2019</xref>; <xref ref-type="bibr" rid="B10">Dayarathne 2020</xref>; <xref ref-type="bibr" rid="B24">Jayawardena et al. 2022</xref>). In the multi-locus phylogeny, <italic><tp:taxon-name><tp:taxon-name-part taxon-name-part-type="genus" reg="Phaeoseptum">P.</tp:taxon-name-part> <tp:taxon-name-part taxon-name-part-type="species" reg="biyangense">biyangense</tp:taxon-name-part></tp:taxon-name></italic> showed close affinity to <italic><tp:taxon-name><tp:taxon-name-part taxon-name-part-type="genus" reg="Pseudothyridariella">P.</tp:taxon-name-part> <tp:taxon-name-part taxon-name-part-type="species" reg="manglicola">manglicola</tp:taxon-name-part></tp:taxon-name></italic> (NFCCI 4666). The <abbrev xmlns:xlink="http://www.w3.org/1999/xlink" xlink:title="internal transcribed spacer region of ribosomal DNA" id="ABBRID0ECRAG" xlink:type="simple">ITS</abbrev>, <abbrev xmlns:xlink="http://www.w3.org/1999/xlink" xlink:title="large subunit" id="ABBRID0EGRAG" xlink:type="simple">LSU</abbrev>, SSU, and <italic>tef</italic>1-α base pair differences between two species (excluding gaps) are 3/413 bp (0.61%), 3/790 bp (0.38%), 198/1034 bp (11.91%), and 3/757 bp (0.40%), respectively. Thus, we describe <italic><tp:taxon-name><tp:taxon-name-part taxon-name-part-type="genus" reg="Phaeoseptum">P.</tp:taxon-name-part> <tp:taxon-name-part taxon-name-part-type="species" reg="biyangense">biyangense</tp:taxon-name-part></tp:taxon-name></italic> as a novel species.</p></tp:treatment-sec><ref-list><ref id="B45"><mixed-citation xmlns:xlink="http://www.w3.org/1999/xlink" xlink:type="simple"><person-group><name name-style="western"><surname>Phukhamsakda</surname><given-names>C</given-names></name></person-group> (<year>2019</year>) Morphology and phylogeny of <italic><tp:taxon-name><tp:taxon-name-part taxon-name-part-type="genus">Phaeoseptum</tp:taxon-name-part> <tp:taxon-name-part taxon-name-part-type="species">mali</tp:taxon-name-part></tp:taxon-name></italic> sp. nov. (<tp:taxon-name><tp:taxon-name-part taxon-name-part-type="family">Phaeoseptaceae</tp:taxon-name-part></tp:taxon-name>, <tp:taxon-name><tp:taxon-name-part taxon-name-part-type="order">Pleosporales</tp:taxon-name-part></tp:taxon-name>) on bark of <italic><tp:taxon-name><tp:taxon-name-part taxon-name-part-type="genus">Malus</tp:taxon-name-part> <tp:taxon-name-part taxon-name-part-type="species">halliana</tp:taxon-name-part></tp:taxon-name></italic>. Asian Journal of Mycology 2(1): 118–128. <ext-link xlink:href="10.5943/ajom/2/1/6" ext-link-type="doi" xlink:type="simple">https://doi.org/10.5943/ajom/2/1/6</ext-link></mixed-citation></ref><ref id="B10"><mixed-citation xmlns:xlink="http://www.w3.org/1999/xlink" xlink:type="simple"><person-group><name name-style="western"><surname>Dayarathne</surname><given-names>M</given-names></name></person-group> (<year>2020</year>) <article-title>Morpho-molecular characterization of microfungi associated with marine based habitats.</article-title><source>Mycosphere: Journal of Fungal Biology</source><volume>11</volume>(<issue>1</issue>): <fpage>1</fpage>–<lpage>188</lpage>. <ext-link xlink:href="10.5943/mycosphere/11/1/1" ext-link-type="doi" xlink:type="simple">https://doi.org/10.5943/mycosphere/11/1/1</ext-link></mixed-citation></ref><ref id="B86"><mixed-citation xmlns:xlink="http://www.w3.org/1999/xlink" xlink:type="simple"><person-group><name name-style="western"><surname>Zhang</surname><given-names>GQ</given-names></name><name name-style="western"><surname>Wijayawardene</surname><given-names>NN</given-names></name><name name-style="western"><surname>Han</surname><given-names>LH</given-names></name><name name-style="western"><surname>Kumla</surname><given-names>J</given-names></name><name name-style="western"><surname>Suwannarach</surname><given-names>Nakarin</given-names></name><name name-style="western"><surname>Li</surname><given-names>Q</given-names></name><name name-style="western"><surname>Elgorban</surname><given-names>AM</given-names></name><name name-style="western"><surname>Moussa</surname><given-names>IM</given-names></name><name name-style="western"><surname>Coleine</surname><given-names>C</given-names></name><name name-style="western"><surname>Dai</surname><given-names>DQ</given-names></name></person-group> (<year>2024</year>) <article-title>Three novel woody litter inhabiting fungi in <tp:taxon-name><tp:taxon-name-part taxon-name-part-type="family">Didymosphaeriaceae</tp:taxon-name-part></tp:taxon-name>, <tp:taxon-name><tp:taxon-name-part taxon-name-part-type="family">Phaeoseptaceae</tp:taxon-name-part></tp:taxon-name> and <tp:taxon-name><tp:taxon-name-part taxon-name-part-type="family">Synnemasporellaceae</tp:taxon-name-part></tp:taxon-name> from Zhujiangyuan Nature Reserve, Yunnan Province, P.R. China.</article-title><source>MycoKeys</source><volume>106</volume>: <fpage>173</fpage>–<lpage>200</lpage>. <ext-link xlink:href="10.3897/mycokeys.106.123105" ext-link-type="doi" xlink:type="simple">https://doi.org/10.3897/mycokeys.106.123105</ext-link></mixed-citation></ref><ref id="B85"><mixed-citation xmlns:xlink="http://www.w3.org/1999/xlink" xlink:type="simple"><person-group><name name-style="western"><surname>Zhang</surname><given-names>Y</given-names></name><name name-style="western"><surname>Fournier</surname><given-names>J</given-names></name><name name-style="western"><surname>Phookamsak</surname><given-names>R</given-names></name><name name-style="western"><surname>Bahkali</surname><given-names>AH</given-names></name><name name-style="western"><surname>Hyde</surname><given-names>KD</given-names></name></person-group> (<year>2017</year>) <article-title><tp:taxon-name><tp:taxon-name-part taxon-name-part-type="family">Halotthiaceae</tp:taxon-name-part></tp:taxon-name><italic>fam.</italic> nov. (<tp:taxon-name><tp:taxon-name-part taxon-name-part-type="order">Pleosporales</tp:taxon-name-part></tp:taxon-name>) accommodates the new genus <italic><tp:taxon-name><tp:taxon-name-part taxon-name-part-type="genus">Phaeoseptum</tp:taxon-name-part></tp:taxon-name></italic> and several other aquatic genera.</article-title><source>Mycologia</source><volume>105</volume>(<issue>3</issue>): <fpage>603</fpage>–<lpage>609</lpage>. <ext-link xlink:href="10.3852/11-286" ext-link-type="doi" xlink:type="simple">https://doi.org/10.3852/11-286</ext-link></mixed-citation></ref><ref id="B24"><mixed-citation xmlns:xlink="http://www.w3.org/1999/xlink" xlink:type="simple"><person-group><name name-style="western"><surname>Jayawardena</surname><given-names>RS</given-names></name><name name-style="western"><surname>Hyde</surname><given-names>KD</given-names></name><name name-style="western"><surname>Wang</surname><given-names>S</given-names></name><name name-style="western"><surname>Sun</surname><given-names>YR</given-names></name><name name-style="western"><surname>Suwannarach</surname><given-names>N</given-names></name><name name-style="western"><surname>Sysouphanthong</surname><given-names>P</given-names></name><name name-style="western"><surname>Abdel-Wahab</surname><given-names>MA</given-names></name><name name-style="western"><surname>Abdel-Aziz</surname><given-names>FA</given-names></name><name name-style="western"><surname>Abeywickrama</surname><given-names>PD</given-names></name><name name-style="western"><surname>Abreu</surname><given-names>VP</given-names></name><etal/></person-group> (<year>2022</year>) <article-title>Fungal diversity notes 1512–1610: Taxonomic and phylogenetic contributions on genera and species of fungal taxa.</article-title><source>Fungal Diversity</source><volume>117</volume>(<issue>1</issue>): <fpage>1</fpage>–<lpage>272</lpage>. <ext-link xlink:href="10.1007/s13225-022-00513-0" ext-link-type="doi" xlink:type="simple">https://doi.org/10.1007/s13225-022-00513-0</ext-link></mixed-citation></ref></ref-list></tp:taxon-treatment>
