# Supplementary material for: ﻿Additions to woody litter fungi of Byssosphaeria, Phaeoseptum and Pseudothyridariella (Pleosporales, Ascomycota) from China
Source: MycoKeys. 2025 Sep 5;122:35–57. doi: 10.3897/mycokeys.122.161224 (PMC12432522; doi:10.3897/mycokeys.122.161224)
Supplement: XML Treatment for Byssosphaeria siamensis [file mycokeys.122.161224-treatment3.xml]

<!DOCTYPE tp:taxon-treatment
  PUBLIC "-//TaxonX//DTD Taxonomic Treatment Publishing DTD v0 20100105//EN" "tax-treatment-NSO.dtd">
<tp:taxon-treatment xmlns:tp="http://www.plazi.org/taxpub"><tp:treatment-meta><kwd-group><label>Taxon classification</label><kwd>
                <named-content content-type="kingdom">Fungi</named-content>
              </kwd><kwd>
                <named-content content-type="order">Pleosporales</named-content>
              </kwd><kwd>
                <named-content content-type="family">Melanommataceae</named-content>
              </kwd></kwd-group><mixed-citation publication-type="journal"><person-group><name><surname>Su</surname><given-names>Wen-Xin</given-names></name><name><surname>Tieliwadi</surname><given-names>Ranagul</given-names></name><name><surname>Su</surname><given-names>Wen-Ying</given-names></name><name><surname>Li</surname><given-names>Xiao</given-names></name><name><surname>Xu</surname><given-names>Rong</given-names></name></person-group><article-title>﻿Additions to woody litter fungi of <italic><tp:taxon-name><tp:taxon-name-part taxon-name-part-type="genus" reg="Byssosphaeria">Byssosphaeria</tp:taxon-name-part></tp:taxon-name></italic>, <italic><tp:taxon-name><tp:taxon-name-part taxon-name-part-type="genus" reg="Phaeoseptum">Phaeoseptum</tp:taxon-name-part></tp:taxon-name></italic> and <italic><tp:taxon-name><tp:taxon-name-part taxon-name-part-type="genus" reg="Pseudothyridariella">Pseudothyridariella</tp:taxon-name-part></tp:taxon-name></italic> (<tp:taxon-name><tp:taxon-name-part taxon-name-part-type="order">Pleosporales</tp:taxon-name-part></tp:taxon-name>, <tp:taxon-name><tp:taxon-name-part taxon-name-part-type="phylum">Ascomycota</tp:taxon-name-part></tp:taxon-name>) from China</article-title><source>MycoKeys</source><day>05</day><month>09</month><year>2025</year><volume>122</volume><fpage>35</fpage><lpage>57</lpage><pub-id pub-id-type="doi">10.3897/mycokeys.122.161224</pub-id></mixed-citation></tp:treatment-meta><tp:nomenclature><label>﻿</label><tp:taxon-name><object-id xmlns:xlink="http://www.w3.org/1999/xlink" content-type="arpha" xlink:type="simple">DEEE0D61-36BA-5F17-BF96-FFFEFC7BB1A9</object-id>
              <tp:taxon-name-part taxon-name-part-type="genus" reg="Byssosphaeria">Byssosphaeria</tp:taxon-name-part>
              <tp:taxon-name-part taxon-name-part-type="species" reg="siamensis">siamensis</tp:taxon-name-part>
              <object-id xmlns:xlink="http://www.w3.org/1999/xlink" xlink:type="simple">Index Fungorum: IF551430</object-id>
              <object-id xmlns:xlink="http://www.w3.org/1999/xlink" xlink:type="simple">Facesoffungi Number: FoF01026</object-id>
            </tp:taxon-name><tp:taxon-authority>Boonmee, Q. Tian &amp; K.D. Hyde, Fungal Diversity 74: 283 (2015)</tp:taxon-authority><xref ref-type="fig" rid="F6">Fig. 6</xref></tp:nomenclature><tp:treatment-sec sec-type="description" id="SECID0EGTAG"><title>Description.</title><p><bold><italic>Saprobic</italic></bold> on decaying wood of <tp:taxon-name><tp:taxon-name-part taxon-name-part-type="family">Fagaceae</tp:taxon-name-part></tp:taxon-name>. <bold><italic>Sexual morph</italic>: <italic>Ascomata</italic></bold> 586–690 × 425–630 μm (x̄ = 638 × 527 µm, n = 5), scattered, solitary, mostly superficial, unilocular, globose to subglobose, covered with dense dark brown setae (2–6 μm wide), dark brown to black, coriaceous, ostiolate. <bold><italic>Ostiole</italic></bold> central, wide, with a pore-like opening visible on the host, orange to yellow. <bold><italic>Peridium</italic></bold> 54–69 μm wide, multilayered, heavily pigmented, comprising 13–16 layers, hyaline to dark brown cells of <bold><italic>textura angularis</italic></bold> to <bold><italic>textura prismatica</italic></bold>. <bold><italic>Hamathecium</italic></bold> comprising 1.5–3.3 μm wide, dense, septate, filiform, branching pseudoparaphyses, embedded in a gelatinous matrix. <bold><italic>Asci</italic></bold> 115–146 × 9–12 μm (x̄ = 127 × 10 μm, n = 20), 8-spored, bitunicate, fissitunicate, cylindrical to clavate, apically rounded, with a well-developed ocular chamber, long pedicellate (46–53 μm long). <bold><italic>Ascospores</italic></bold> 31.6–37.6 × 6–7.6 μm (x̄ = 34 × 7 μm, n = 20), biseriate, overlapping, oblong fusiform, hyaline to pale brown, tapering towards both ends, smooth-walled, slightly curved, 1-septate, constricted at the septa, without mucilaginous sheath. Asexual morph: Undetermined.</p></tp:treatment-sec><tp:treatment-sec sec-type="description" id="SECID0EQUAG"><title>Culture characteristics.</title><p>Single ascospores germinate on MEA within 24 h. Colonies on MEA, fast growing, full plate within one week at 25 °C, medium dense, convex, velvety with white aerial mycelium, entire, reverse dark orange, pale yellow at margin. Orange pigmentation diffused into the media.</p></tp:treatment-sec><tp:treatment-sec sec-type="material" id="SECID0EVUAG"><title>Material examined.</title><p>China, • Jiangxi Province, Anfu, from the branches of <tp:taxon-name><tp:taxon-name-part taxon-name-part-type="family">Fagaceae</tp:taxon-name-part></tp:taxon-name>, 14 June 2023, Wenxin Su, AF06 (HMJAU 70074); living culture, <abbrev xmlns:xlink="http://www.w3.org/1999/xlink" content-type="institution" xlink:title="Engineering Research Center of Edible and Medicinal Fungi, Ministry of Education culture collection" id="ABBRID0EAVAG" xlink:type="simple">EMFCC</abbrev> 0044 and <abbrev xmlns:xlink="http://www.w3.org/1999/xlink" content-type="institution" xlink:title="Engineering Research Center of Edible and Medicinal Fungi, Ministry of Education culture collection" id="ABBRID0EFVAG" xlink:type="simple">EMFCC</abbrev> 0046.</p></tp:treatment-sec><tp:treatment-sec sec-type="GenBank accession number" id="SECID0EKVAG"><title>GenBank accession number.</title><p><abbrev xmlns:xlink="http://www.w3.org/1999/xlink" content-type="institution" xlink:title="Engineering Research Center of Edible and Medicinal Fungi, Ministry of Education culture collection" id="ABBRID0EQVAG" xlink:type="simple">EMFCC</abbrev> 0044: <abbrev xmlns:xlink="http://www.w3.org/1999/xlink" xlink:title="internal transcribed spacer region of ribosomal DNA" id="ABBRID0EVVAG" xlink:type="simple">ITS</abbrev> = <ext-link xmlns:xlink="http://www.w3.org/1999/xlink" ext-link-type="gen" xlink:href="PQ686747" xlink:type="simple">PQ686747</ext-link>, <abbrev xmlns:xlink="http://www.w3.org/1999/xlink" xlink:title="large subunit" id="ABBRID0E5VAG" xlink:type="simple">LSU</abbrev> = <ext-link xmlns:xlink="http://www.w3.org/1999/xlink" ext-link-type="gen" xlink:href="PQ686300" xlink:type="simple">PQ686300</ext-link>, SSU = <ext-link xmlns:xlink="http://www.w3.org/1999/xlink" ext-link-type="gen" xlink:href="PQ686299" xlink:type="simple">PQ686299</ext-link>. <abbrev xmlns:xlink="http://www.w3.org/1999/xlink" content-type="institution" xlink:title="Engineering Research Center of Edible and Medicinal Fungi, Ministry of Education culture collection" id="ABBRID0EMWAG" xlink:type="simple">EMFCC</abbrev> 0046: <abbrev xmlns:xlink="http://www.w3.org/1999/xlink" xlink:title="internal transcribed spacer region of ribosomal DNA" id="ABBRID0ERWAG" xlink:type="simple">ITS</abbrev> = <ext-link xmlns:xlink="http://www.w3.org/1999/xlink" ext-link-type="gen" xlink:href="PV463746" xlink:type="simple">PV463746</ext-link>, <abbrev xmlns:xlink="http://www.w3.org/1999/xlink" xlink:title="large subunit" id="ABBRID0E1WAG" xlink:type="simple">LSU</abbrev> = <ext-link xmlns:xlink="http://www.w3.org/1999/xlink" ext-link-type="gen" xlink:href="PV490601" xlink:type="simple">PV490601</ext-link>, SSU = <ext-link xmlns:xlink="http://www.w3.org/1999/xlink" ext-link-type="gen" xlink:href="PV490597" xlink:type="simple">PV490597</ext-link>, and <italic>tef</italic>1-α = <ext-link xmlns:xlink="http://www.w3.org/1999/xlink" ext-link-type="gen" xlink:href="PV670037" xlink:type="simple">PV670037</ext-link>.</p></tp:treatment-sec><tp:treatment-sec sec-type="notes" id="SECID0EPXAG"><title>Notes.</title><p><italic><tp:taxon-name><tp:taxon-name-part taxon-name-part-type="genus" reg="Byssosphaeria">Byssosphaeria</tp:taxon-name-part> <tp:taxon-name-part taxon-name-part-type="species" reg="siamensis">siamensis</tp:taxon-name-part></tp:taxon-name></italic> was originally discovered from decaying wood of an unidentified host in Thailand (<xref ref-type="bibr" rid="B62">Tian et al. 2018</xref>). Subsequently, this species has been documented on <italic><tp:taxon-name><tp:taxon-name-part taxon-name-part-type="genus" reg="Pandanus">Pandanus</tp:taxon-name-part></tp:taxon-name></italic>, <italic><tp:taxon-name><tp:taxon-name-part taxon-name-part-type="genus" reg="Citrus">Citrus</tp:taxon-name-part> <tp:taxon-name-part taxon-name-part-type="species" reg="trifoliata">trifoliata</tp:taxon-name-part></tp:taxon-name></italic>, and submerged decaying wood (<xref ref-type="bibr" rid="B21">Hyde et al. 2018</xref>; <xref ref-type="bibr" rid="B62">Tian et al. 2018</xref>; <xref ref-type="bibr" rid="B64">Tibpromma et al. 2018</xref>; <xref ref-type="bibr" rid="B61">Tennakoon et al. 2024</xref>). In the present study, our specimen was isolated from withered branches of <tp:taxon-name><tp:taxon-name-part taxon-name-part-type="family">Fagaceae</tp:taxon-name-part></tp:taxon-name> plants in Jiangxi, China. Morphological examination revealed that the ascomata of these strains are consistent with previous descriptions, although subtle variations were observed in ascospore morphology (<xref ref-type="bibr" rid="B21">Hyde et al. 2018</xref>; <xref ref-type="bibr" rid="B62">Tian et al. 2018</xref>; <xref ref-type="bibr" rid="B64">Tibpromma et al. 2018</xref>; <xref ref-type="bibr" rid="B61">Tennakoon et al. 2024</xref>) (Suppl. material <xref ref-type="supplementary-material" rid="S1">1</xref>: table S2). In the phylogenetic analysis, the isolate (<abbrev xmlns:xlink="http://www.w3.org/1999/xlink" content-type="institution" xlink:title="Engineering Research Center of Edible and Medicinal Fungi, Ministry of Education culture collection" id="ABBRID0E6ZAG" xlink:type="simple">EMFCC</abbrev> 0044 and <abbrev xmlns:xlink="http://www.w3.org/1999/xlink" content-type="institution" xlink:title="Engineering Research Center of Edible and Medicinal Fungi, Ministry of Education culture collection" id="ABBRID0EE1AG" xlink:type="simple">EMFCC</abbrev> 0046) formed a well-supported clade with <italic><tp:taxon-name><tp:taxon-name-part taxon-name-part-type="genus" reg="Byssosphaeria">B.</tp:taxon-name-part> <tp:taxon-name-part taxon-name-part-type="species" reg="siamensis">siamensis</tp:taxon-name-part></tp:taxon-name></italic> (MFLUCC 17-1800, MFLU 17-1004, MFLU 18-0032, HFJAU10336). Therefore, we identified our collection as <italic><tp:taxon-name><tp:taxon-name-part taxon-name-part-type="genus" reg="Byssosphaeria">B.</tp:taxon-name-part> <tp:taxon-name-part taxon-name-part-type="species" reg="siamensis">siamensis</tp:taxon-name-part></tp:taxon-name></italic>, and this is a new host record from <tp:taxon-name><tp:taxon-name-part taxon-name-part-type="family">Fagaceae</tp:taxon-name-part></tp:taxon-name> in China.</p><fig id="F6" position="float" orientation="portrait"><object-id xmlns:xlink="http://www.w3.org/1999/xlink" content-type="doi" xlink:type="simple">10.3897/mycokeys.122.161224.figure6</object-id><object-id xmlns:xlink="http://www.w3.org/1999/xlink" content-type="arpha" xlink:type="simple">4E78A5E2-EFB5-57AF-9C3E-64B21C37C3F9</object-id><label>Figure 6.</label><caption><p><italic><tp:taxon-name><tp:taxon-name-part taxon-name-part-type="genus" reg="Byssosphaeria">Byssosphaeria</tp:taxon-name-part> <tp:taxon-name-part taxon-name-part-type="species" reg="siamensis">siamensis</tp:taxon-name-part></tp:taxon-name></italic> (HMJAU 70075). a, b. Ascomata on host surface; c. Vertical section through partial ascoma; d. Peridium; e. Setae on the ascomata; f. Ostiole; g. Pseudoparaphyses; h–j. Asci; k–n. Ascospores; o. Cultural characteristics of the <abbrev xmlns:xlink="http://www.w3.org/1999/xlink" xlink:title="potato dextrose agar" id="ABBRID0EX2AG" xlink:type="simple">PDA</abbrev> in front; p. Cultural characteristics of the <abbrev xmlns:xlink="http://www.w3.org/1999/xlink" xlink:title="potato dextrose agar" id="ABBRID0E22AG" xlink:type="simple">PDA</abbrev> in back. Scale bars: 1 mm (a); 500 µm (b, c); 50 µm (d, f, h–j); 20 µm (e, g, k–n).</p></caption><graphic xmlns:xlink="http://www.w3.org/1999/xlink" xlink:href="mycokeys-122-035-g006.jpg" position="float" orientation="portrait" xlink:type="simple" id="oo_1410059.jpg"><uri content-type="original_file" xlink:type="simple">https://binary.pensoft.net/fig/1410059</uri></graphic></fig></tp:treatment-sec><tp:treatment-sec><!--Section generated to contain objects referenced in tp:taxon-treatment.--><supplementary-material xmlns:xlink="http://www.w3.org/1999/xlink" id="S1" position="float" orientation="portrait" xlink:type="simple"><object-id content-type="arpha" xlink:type="simple">094227A8-4BEF-5A84-B836-AD2EA896D116</object-id><label>Supplementary material 1</label><caption><p>Supplementary tables</p></caption><statement content-type="dataType"><label>Data type</label><p>docx</p></statement><statement content-type="notes"><label>Explanation note</label><p><bold>table S1.</bold> Names, strain numbers, and corresponding GenBank accession numbers of taxa were used in this study. <bold>table S2.</bold> Different strain morphological characteristics of <italic><tp:taxon-name><tp:taxon-name-part taxon-name-part-type="genus" reg="Byssosphaeria">Byssosphaeria</tp:taxon-name-part> <tp:taxon-name-part taxon-name-part-type="species" reg="siamensis">siamensis</tp:taxon-name-part></tp:taxon-name></italic>.</p></statement><media xlink:href="mycokeys-122-035-s001.docx" mimetype="application" mime-subtype="vnd.openxmlformats-officedocument.wordprocessingml.document" position="float" orientation="portrait" xlink:type="simple" id="oo_1410060.docx"><uri content-type="original_file" xlink:type="simple">https://binary.pensoft.net/file/1410060</uri></media><permissions><license xlink:type="simple"><license-p>This dataset is made available under the Open Database License (http://opendatacommons.org/licenses/odbl/1.0/). The Open Database License (ODbL) is a license agreement intended to allow users to freely share, modify, and use this Dataset while maintaining this same freedom for others, provided that the original source and author(s) are credited.</license-p></license></permissions><attrib specific-use="authors">Wen-Xin Su, Ranagul Tieliwadi, Wen-Ying Su, Xiao Li, Rong Xu</attrib></supplementary-material></tp:treatment-sec><ref-list><ref id="B62"><mixed-citation xmlns:xlink="http://www.w3.org/1999/xlink" xlink:type="simple"><person-group><name name-style="western"><surname>Tian</surname><given-names>Q</given-names></name><name name-style="western"><surname>Liu</surname><given-names>JK</given-names></name><name name-style="western"><surname>Hyde</surname><given-names>KD</given-names></name><name name-style="western"><surname>Wanasinghe</surname><given-names>DN</given-names></name><name name-style="western"><surname>Boonmee</surname><given-names>S</given-names></name><name name-style="western"><surname>Jayasiri</surname><given-names>SC</given-names></name><name name-style="western"><surname>Luo</surname><given-names>ZL</given-names></name><name name-style="western"><surname>Taylor</surname><given-names>JE</given-names></name><name name-style="western"><surname>Phillips</surname><given-names>AJL</given-names></name><name name-style="western"><surname>Bhat</surname><given-names>DJ</given-names></name><name name-style="western"><surname>Li</surname><given-names>WJ</given-names></name><name name-style="western"><surname>Ariyawansa</surname><given-names>H</given-names></name><name name-style="western"><surname>Thambugala</surname><given-names>KM</given-names></name><name name-style="western"><surname>Jones</surname><given-names>EB</given-names></name><name name-style="western"><surname>Gareth</surname><given-names>C</given-names></name><name name-style="western"><surname>Putarak</surname><given-names>B</given-names></name><name name-style="western"><surname>Ali</surname><given-names>H</given-names></name><name name-style="western"><surname>Xu</surname><given-names>JC</given-names></name><name name-style="western"><surname>Camporesi</surname><given-names>E</given-names></name></person-group> (<year>2018</year>) <article-title>Phylogenetic relationships and morphological reappraisal of <tp:taxon-name><tp:taxon-name-part taxon-name-part-type="family">Melanommataceae</tp:taxon-name-part></tp:taxon-name> (<tp:taxon-name><tp:taxon-name-part taxon-name-part-type="order">Pleosporales</tp:taxon-name-part></tp:taxon-name>).</article-title><source>Fungal Diversity</source><volume>74</volume>: <fpage>267</fpage>–<lpage>324</lpage>. <ext-link xlink:href="10.1007/s13225-015-0350-9" ext-link-type="doi" xlink:type="simple">https://doi.org/10.1007/s13225-015-0350-9</ext-link></mixed-citation></ref><ref id="B21"><mixed-citation xmlns:xlink="http://www.w3.org/1999/xlink" xlink:type="simple"><person-group><name name-style="western"><surname>Hyde</surname><given-names>KD</given-names></name><name name-style="western"><surname>Chaiwan</surname><given-names>N</given-names></name><name name-style="western"><surname>Norphanphoun</surname><given-names>C</given-names></name><name name-style="western"><surname>Boonmee</surname><given-names>S</given-names></name><name name-style="western"><surname>Camporesi</surname><given-names>E</given-names></name><name name-style="western"><surname>Chethana</surname><given-names>KW</given-names></name><name name-style="western"><surname>Dayarathne</surname><given-names>MC</given-names></name><name name-style="western"><surname>De Silva</surname><given-names>NI</given-names></name><name name-style="western"><surname>Dissanayake</surname><given-names>AJ</given-names></name><name name-style="western"><surname>Ekanayaka</surname><given-names>AH</given-names></name><name name-style="western"><surname>Hongsanan</surname><given-names>S</given-names></name><name name-style="western"><surname>Huang</surname><given-names>SK</given-names></name><name name-style="western"><surname>Jayasiri</surname><given-names>SC</given-names></name><name name-style="western"><surname>Jayawardena</surname><given-names>RS</given-names></name><name name-style="western"><surname>Jiang</surname><given-names>HB</given-names></name><name name-style="western"><surname>Karunarathna</surname><given-names>A</given-names></name><name name-style="western"><surname>Lin</surname><given-names>CG</given-names></name><name name-style="western"><surname>Liu</surname><given-names>JK</given-names></name><name name-style="western"><surname>Liu</surname><given-names>NG</given-names></name><name name-style="western"><surname>Lu</surname><given-names>YZ</given-names></name><name name-style="western"><surname>Luo</surname><given-names>ZL</given-names></name><name name-style="western"><surname>Maharachchimbura</surname><given-names>SSN</given-names></name><name name-style="western"><surname>Manawasinghe</surname><given-names>IS</given-names></name><name name-style="western"><surname>Pem</surname><given-names>D</given-names></name><name name-style="western"><surname>Perera</surname><given-names>RH</given-names></name><name name-style="western"><surname>Phukhamsakda</surname><given-names>C</given-names></name><name name-style="western"><surname>Samarakoon</surname><given-names>MC</given-names></name><name name-style="western"><surname>Senwanna</surname><given-names>C</given-names></name><name name-style="western"><surname>Shang</surname><given-names>QJ</given-names></name><name name-style="western"><surname>Tennakoon</surname><given-names>DS</given-names></name><name name-style="western"><surname>Thambugala</surname><given-names>KM</given-names></name><name name-style="western"><surname>Tibpromma</surname><given-names>S</given-names></name><name name-style="western"><surname>Wanasinghe</surname><given-names>DN</given-names></name><name name-style="western"><surname>Xiao</surname><given-names>YP</given-names></name><name name-style="western"><surname>Yang</surname><given-names>J</given-names></name><name name-style="western"><surname>Zeng</surname><given-names>XY</given-names></name><name name-style="western"><surname>Zhang</surname><given-names>JF</given-names></name><name name-style="western"><surname>Zhang</surname><given-names>SN</given-names></name><name name-style="western"><surname>Bulgakov</surname><given-names>TS</given-names></name><name name-style="western"><surname>Bhat</surname><given-names>DJ</given-names></name><name name-style="western"><surname>Cheewangkoon</surname><given-names>R</given-names></name><name name-style="western"><surname>Goh</surname><given-names>TK</given-names></name><name name-style="western"><surname>Jones</surname><given-names>EBG</given-names></name><name name-style="western"><surname>Kang</surname><given-names>JC</given-names></name><name name-style="western"><surname>Jeewon</surname><given-names>R</given-names></name><name name-style="western"><surname>Liu</surname><given-names>ZY</given-names></name><name name-style="western"><surname>Lumyong</surname><given-names>S</given-names></name><name name-style="western"><surname>Kuo</surname><given-names>CH</given-names></name><name name-style="western"><surname>McKenzie</surname><given-names>EHC</given-names></name><name name-style="western"><surname>Wen</surname><given-names>TC</given-names></name><name name-style="western"><surname>Yan</surname><given-names>JY</given-names></name><name name-style="western"><surname>Zhao</surname><given-names>Q</given-names></name></person-group> (<year>2018</year>) <article-title>Mycosphere notes 169–224.</article-title><source>Mycosphere: Journal of Fungal Biology</source><volume>9</volume>(<issue>2</issue>): <fpage>271</fpage>–<lpage>430</lpage>. <ext-link xlink:href="10.5943/mycosphere/9/2/8" ext-link-type="doi" xlink:type="simple">https://doi.org/10.5943/mycosphere/9/2/8</ext-link></mixed-citation></ref><ref id="B64"><mixed-citation xmlns:xlink="http://www.w3.org/1999/xlink" xlink:type="simple"><person-group><name name-style="western"><surname>Tibpromma</surname><given-names>S</given-names></name><name name-style="western"><surname>Hyde</surname><given-names>KD</given-names></name><name name-style="western"><surname>McKenzie</surname><given-names>EHC</given-names></name><name name-style="western"><surname>Bhat</surname><given-names>DJ</given-names></name><name name-style="western"><surname>Phillips</surname><given-names>AJL</given-names></name><name name-style="western"><surname>Wanasinghe</surname><given-names>DN</given-names></name><name name-style="western"><surname>Samarakoon</surname><given-names>MC</given-names></name><name name-style="western"><surname>Jayawardena</surname><given-names>RS</given-names></name><name name-style="western"><surname>Dissanayake</surname><given-names>AJ</given-names></name><name name-style="western"><surname>Tennakoon</surname><given-names>DS</given-names></name><etal/></person-group> (<year>2018</year>) <article-title>Fungal diversity notes 840–928: Micro-fungi associated with <tp:taxon-name><tp:taxon-name-part taxon-name-part-type="family">Pandanaceae</tp:taxon-name-part></tp:taxon-name>.</article-title><source>Fungal Diversity</source><volume>93</volume>: <fpage>1</fpage>–<lpage>160</lpage>. <ext-link xlink:href="10.1007/s13225-018-0408-6" ext-link-type="doi" xlink:type="simple">https://doi.org/10.1007/s13225-018-0408-6</ext-link></mixed-citation></ref><ref id="B61"><mixed-citation xmlns:xlink="http://www.w3.org/1999/xlink" xlink:type="simple"><person-group><name name-style="western"><surname>Tennakoon</surname><given-names>SD</given-names></name><name name-style="western"><surname>Thambugala</surname><given-names>MK</given-names></name><name name-style="western"><surname>Silva</surname><given-names>DIN</given-names></name><name name-style="western"><surname>Song</surname><given-names>HY</given-names></name><name name-style="western"><surname>Suwannarach</surname><given-names>N</given-names></name><name name-style="western"><surname>Chen</surname><given-names>FS</given-names></name><name name-style="western"><surname>Hu</surname><given-names>DM</given-names></name></person-group> (<year>2024</year>) <article-title>An overview of <tp:taxon-name><tp:taxon-name-part taxon-name-part-type="family">Melanommataceae</tp:taxon-name-part></tp:taxon-name> (<tp:taxon-name><tp:taxon-name-part taxon-name-part-type="order">Pleosporales</tp:taxon-name-part></tp:taxon-name>, <tp:taxon-name><tp:taxon-name-part taxon-name-part-type="class">Dothideomycetes</tp:taxon-name-part></tp:taxon-name>): Current insight into the host associations and geographical distribution with some interesting novel additions from plant litter.</article-title><source>MycoKeys</source><volume>106</volume>: <fpage>43</fpage>–<lpage>96</lpage>. <ext-link xlink:href="10.3897/mycokeys.106.125044" ext-link-type="doi" xlink:type="simple">https://doi.org/10.3897/mycokeys.106.125044</ext-link></mixed-citation></ref></ref-list></tp:taxon-treatment>
